# Supplementary material for: Epidemiological survey and genetic diversity of Bartonella in fleas collected from rodents in Fujian Province, Southeast China
Source: Parasit Vectors. 2024 Jun 18;17:264. doi: 10.1186/s13071-024-06305-6 (PMC11186106; doi:10.1186/s13071-024-06305-6)
Supplement: Supplementary file 1 — Additional file 1: Table S1. Rodent species and their ectoparasitic flea species. [file 13071_2024_6305_MOESM1_ESM.xls]

## Sheet: Sheet1
Supplementary table 1 Rodent species and their ectoparasitic flea species
Species	Numbers	Ectoparasitic flea species
		X. cheopis	M. anisus	L. segnis	N. nicanus	C. felis	S.klossi bispiniformis	N. fukienensis
R. norvebicus	488	605	25	8	0	6	0	0
R. flavipectus	410	346	12	14	0	0	2	1
R. losea	13	14	1	0	0	0	0	0
N. coninga	3	7	0	0	0	0	0	0
B. indica	1	2	0	0	0	0	0	0
M. musculus	4	5	0	1	0	0	0	0
N. fulvescens	3	3	0	0	1	0	0	0
S. murinus	50	61	0	1	0	0	0	0
Miss	4	4	0	0	0	0	0	0
